# Supplementary material for: Synergistic Anticancer Activity of HSP70 Inhibitor and Doxorubicin in Gain-of-Function Mutated p53 Breast Cancer Cells
Source: Biomedicines. 2025 Apr 24;13(5):1034. doi: 10.3390/biomedicines13051034 (PMC12109493; doi:10.3390/biomedicines13051034)
Supplement: Supplementary file 1 [file biomedicines-13-01034-s001.zip]

Archive with 1 entries (1 files):
- biomedicines-3560017-supplementary.pdf
